# Supplementary material for: Phase I Clinical Trial Using [99mTc]Tc-1-thio-D-glucose for Diagnosis of Lymphoma Patients
Source: Pharmaceutics. 2022 Jun 15;14(6):1274. doi: 10.3390/pharmaceutics14061274 (PMC9227866; doi:10.3390/pharmaceutics14061274)
Supplement: Supplementary file 1 [file pharmaceutics-14-01274-s001.zip]

Archive with 1 entries (1 files):
- pharmaceutics-1727584-supplementary.pdf
